# Supplementary material for: Genomic landscape of salivary gland tumors
Source: Oncotarget. 2015 Jul 27;6(28):25631–45. doi: 10.18632/oncotarget.4554 (PMC4694855; doi:10.18632/oncotarget.4554)
Supplement: Supplementary file 2 [file oncotarget-06-25631-s002.xlsx]

## Sheet: Sheet1
Supplemental Table 1: Patient Characteristics and Molecular Profiling of 117 Salivary Gland Tumors and Examples of Possible Cognate Targeted Therapies
Case No.	Histology	Molecular Results	Examples of Possible Cognate Targeted Therapies
13	Adenocarcinoma, not otherwise specified	ETV6-NTRK3 fusion	Although there are conflicting results, preclinical model suggested crizotinib as a potent inhibitor of ETV6-NTRK3 [S1]
			Potentially targetable with TRK inhibitor such as LOXO-101 that is in clinical trial (NCT02122913)
47	Adenocarcinoma, not otherwise specified	BAP1 mutation S460*	CDKN2A/B loss leads to activation of the CDK4/6 pathway which can be targeted with CDK4/6 inhibitor palbociclib [S2]
		CDKN2A/B loss
		MDM2 amplification	MDM2 is potentially targetable with MDM2 inhibitor [S3]
		PIK3CA mutation E545K
			PIK3CA mutation targeted with mTOR inhibitor everolimus [S4, 5]
153	Adenocarcinoma, not otherwise specified	PIK3CA mutation E726K	PIK3CA mutations can be targeted with mTOR inhibitor everolimus [S4, 5]
		PIK3CA mutation E545K
		TP53 mutation V172F	Not clear though Said et al showed longer PFS with bevacizumab in patient with TP53 mutations [S6]
575	Adenoid cystic carcinoma	BAP1 mutation T93fs*2	Not clear though Said et al showed longer PFS with bevacizumab in patient with TP53 mutations [S6]
		TP53 mutation F113S
		KDM6A mutation splice site 3145-2A>G
783	Adenocarcinoma, not otherwise specified	ATR loss	CDK4 amplification can be targeted with CDK4/6 inhibitor palbociclib [S2]
		CDK4 amplification
		KRAS amplification	KRAS targeted with MEK inhibitor trametinib [S7]
		MDM2 amplification
		USP9X mutation R2072C	MDM2 is potentially targetable with MDM2 inhibitors [S3]
1169	Adenoid cystic carcinoma	KIT amplification	KIT and PDGFR targetable with imatinib [S8], dasatinib, sunitinib [S9], sorafenib [S10] and regorafenib [S11]
		KDR amplification
		PDGFRA amplification	KDR amplification is potentially actionable with cabozantinib [S12]
			PDGFR targetable with imatinib [S8], dasatinib, sunitinib [S9], sorafenib [S10] and regorafenib [S11]
1195	Adenocarcinoma, not otherwise specified	NF2 mutation W41*	NF2 may be targeted with mTOR inhibitor everolimus [S13]
		NOTCH1 mutation Q1924*
		TP53 mutation R196*	NOTCH is potentially targetable with gamma-secretase inhibitor [S14]
			Not clear though Said et al showed longer PFS with bevacizumab in patient with TP53 mutations [S6]
1289	Adenoid cystic carcinoma	PTCH1 mutation L852fs*51	PTCH1 mutation targetable with vismodegib [S15]
		TP53 mutations H214fs*7, R342*
		ARID1A mutation Q2176*	Not clear though Said et al showed longer PFS with bevacizumab in patient with TP53 mutations [S6]
		EPHA6 mutation R174C
		KDM6A mutation T1365fs*24
1297	Adenocarcinoma, not otherwise specified	ETV6-NTRK3 fusion	Although there are conflicting results, preclinical model suggested crizotinib as a potent inhibitor of ETV6-NTRK3 [S1]
			Potentially targetable with TRK inhibitor such as LOXO-101 that is in clinical trial (NCT02122913)
1335	Adenocarcinoma, not otherwise specified	HRAS mutation Q61R	HRAS potentially targetable with trametinib [S7]
		PIK3CA mutation C420R
		PTEN mutation R130Q, Q87*	PIK3CA and PTEN mutations may be targeted with the mTOR inhibitor everolimus [S4, 5]
		NF1 Loss
		TP53 mutation D148fs*22	NF1 may be targeted with the mTOR inhibitor everolimus [S16, 17] and/or MEK inhibitor trametinib [S18]
			Not clear though Said et al showed longer PFS with bevacizumab in patient with TP53 mutations [S6]
1523	Adenocarcinoma, not otherwise specified	MDM2 amplification	MDM2 is potentially targetable with MDM2 inhibitors [S3]
1673	Adenocarcinoma, not otherwise specified	CDK4 amplification	CDK4 amplification can be targeted with CDK4/6 inhibitor palbociclib [S2]
		MDM2 amplification
		TP53 mutation H193Y	MDM2 is potentially targetable with MDM2 inhibitor [S3]
			Not clear though Said et al showed longer PFS with bevacizumab in patient with TP53 mutations [S6]
1777	Adenocarcinoma, not otherwise specified	MDM2 amplification	MDM2 is potentially targetable with MDM2 inhibitor [S3]
1801	Adenoid cystic carcinoma	PDGFRA amplification	PDGFR targetable with imatinib [S8], dasatinib, sunitinib [S9], sorafenib [S10] and regorafenib [S11]
1827	Adenoid cystic carcinoma	RUNX1 mutation M133fs*5	Not clear
1939	Adenoid cystic carcinoma	NOTCH1 mutations L1679P, S2467fs*11	NOTCH is potentially targetable with gamma-secretase inhibitor [S14]
1975	Adenocarcinoma, not otherwise specified	PTEN mutation K237fs*5	PTEN mutation targeted with mTOR inhibitor everolimus [S4, 5]
		TP53 mutation E68fs*80
			Not clear though Said et al showed longer PFS with bevacizumab in patient with TP53 mutations [S6]
2083	Adenoid cystic carcinoma	MCL1 amplification
		MDM2 amplification	MCL1 targeted with sorafenib [S19]
			MDM2 is potentially targetable with MDM2 inhibitor [S3]
2085	Adenoid cystic carcinoma	NOTCH1 mutation V2476fs*1	NOTCH is potentially targetable with gamma-secretase inhibitor [S14]
		KDM6A mutation Q863fs*12
2243	Adenoid cystic carcinoma	AKT1 mutation Q79K	AKT1 mutation targeted with mTOR inhibitor everolimus [S4, 5]
		KDM6A mutation splice site 3549-1G>T
2297	Adenocarcinoma, not otherwise specified	ARID1A mutation P1575fs*37	KRAS targeted with MEK inhibitor trametinib [S7]
		KRAS mutation G12D
2501	Adenoid cystic carcinoma	EGFR mutation V769M	EGFR targeted with erlotinib or cetuximab [S20]
		CDKN2A/B loss
			CDKN2A/B loss leads to activation of the CDK4/6 pathway which can be targeted with CDK4/6 inhibitor palbociclib [S2]
2593	Adenoid cystic carcinoma	ARID1A mutation A339fs*61	Not clear
		RB1 mutation splice site 1215+1G>A
2597	Adenoid cystic carcinoma	FBXW7 loss	For CTNNB1 mutation, several WNT-CTNNB1 pathway inhibitors are in development and in clinical trials [S21]
		CTNNB1 mutation A20fs*4
		ARID1A mutation P407fs*210
2621	Adenocarcinoma, not otherwise specified	CCND1 amplification	CCND1 amplification can be targeted with CDK4/6 inhibitor palbociclib [S2]
		PTEN mutation Q245*
		PIK3CA mutation E545K	PIK3CA and PTEN mutations may be targeted with the mTOR
		EZH2-S644*	inhibitor everolimus [S4, 5]
		TET2 mutation E852*
		TP53 mutation S183*	Not clear though Said et al showed longer PFS with bevacizumab in patient with TP53 mutations [S6]
2676	Adenocarcinoma, not otherwise specified		For CTNNB1 mutation, several WNT-CTNNB1 pathway inhibitors are in development and in clinical trials [S21]
		CTNNB1 mutation S37F
		PTPRD mutation S1845fs*2
2742	Adenoid cystic carcinoma	RUNX1 mutation L225fs*8	Not clear
		PKHD1 mutation E2309K
2807	Adenoid cystic carcinoma	KIT amplification	KIT and PDGFR targetable with imatinib [S8], dasatinib, sunitinib [S9], sorafenib [S10] and regorafenib [S11]
		KDR amplification
		PDGFRA amplification	KDR amplification is potentially actionable with cabozantinib [S12]
2811	Adenoid cystic carcinoma	BRCA2 mutation K3326*	BRCA2 targeted with PARP inhibitor olaparib [S22]
2878	Adenoid cystic carcinoma	MYC amplification	Not clear
		ARID1A mutation Q1327fs*11
2901	Adenoid cystic carcinoma	KDM6A mutations K1265*, splice site 2938+1G>A	Not clear
3269	Adenoid cystic carcinoma	CDKN2A/B loss	CDKN2A/B loss leads to activation of the CDK4/6 pathway which can be targeted with CDK4/6 inhibitor palbociclib [S2]
		KDM6A mutation Y1354fs*35
3390	Adenocarcinoma, not otherwise specified	AKT1 mutation E17K	AKT1 mutation targeted with mTOR inhibitor everolimus [S4, 5]
		APC mutation I1307K
		HRAS mutation Q61R	HRAS potentially targetable with trametinib [S7]
		TP53 mutation E204*
			Not clear though Said et al showed longer PFS with bevacizumab in patient with TP53 mutations [S6]
3462	Adenocarcinoma, not otherwise specified	CDKN2A/B loss	CDKN2A/B loss leads to activation of the CDK4/6 pathway which can be targeted with CDK4/6 inhibitor palbociclib [S2]
		CTNNB1 mutation T257I
		MCL1 amplification	For CTNNB1 mutation, several WNT-CTNNB1 pathway inhibitors are in development and in clinical trials [S21]
		PTEN mutation I67K
			MCL1 targeted with sorafenib [S19]
			PTEN mutation targeted with mTOR inhibitor everolimus [S4, 5]
3487	Undifferentiated carcinoma	CDKN2A mutation Q50*, R58*	CDKN2A mutation may lead to activation of the CDK4/6 pathway which can be targeted with CDK4/6 inhibitor palbociclib [S2]
		FGFR2 mutation K659E
		MCL1 amplification
		RB1 mutation Q383*	FGFR targeted with pazopanib, lenvatinib or dovitinib [S23]
		TP53 mutation P152L, R248W
			MCL1 targeting with sorafenib [S19]
			Not clear though Said et al showed longer PFS with bevacizumab in patient with TP53 mutations [S6]
3513	Adenocarcinoma, not otherwise specified	CDKN2A loss	CDKN2A loss leads to activation of the CDK4/6 pathway which can be targeted with CDK4/6 inhibitor palbociclib [S2]
3527	Myoepithelial carcinoma	CDKN2A/B loss	CDKN2A/B loss leads to activation of the CDK4/6 pathway which can be targeted with CDK4/6 inhibitor palbociclib [S2]
		TET2 mutation E1151*
3533	Adenoid cystic carcinoma	FGFR1 amplification	FGFR targeted with pazopanib, lenvatinib or dovitinib [S23]
		PIK3CA mutation E545K
		CDK4 amplification	PIK3CA mutation targeted with mTOR inhibitor everolimus [S4, 5]
		IGF1R amplification
		MDM2 amplification	CDK4 amplification can be targeted with CDK4/6 inhibitor palbociclib [S2]
		MYC amplification
			IGF1R targeting with IGF1R inhibitor [S24]
			MDM2 is potentially targetable with MDM2 inhibitor [S3]
3580	Adenoid cystic carcinom	BAP1 mutation N330fs*5	NOTCH is potentially targetable with gamma-secretase inhibitor [S14]
		NOTCH1 mutation Q2440*
		TP53 mutation G108fs*15	Not clear though Said et al showed longer PFS with bevacizumab in patient with TP53 mutations [S6]
3657	Adenoid cystic carcinoma	KRAS mutation A59G	KRAS potentially targetable with trametinib [S7]
		NOTCH1 mutation P1907fs*80
			NOTCH is potentially targetable with gamma-secretase inhibitor [S14]
3788	Myoepithelial carcinoma	FLT1 mutation R781Q	FLT1 targeted with sunitinib [S25] or sorafenib [S10]
		HRAS mutation G13R
		NOTCH1 mutation E601fs*48	HRAS potentially targetable with trametinib [S7]
			NOTCH is potentially targetable with gamma-secretase inhibitor [S14]
3808	Acinic cell carcinoma	CDKN2A/B loss	CDKN2A/B loss leads to activation of the CDK4/6 pathway which can be targeted with CDK4/6 inhibitor palbociclib [S2]
3940	Mucoepidermoid carcinoma	NF1 mutation Q1775*	NF1 targeting with mTOR inhibitor everolimus [S16, 17] and/or MEK inhibitor trametinib [S18]
		PTEN mutation L139*
		RICTOR amplification	PTEN mutation targeted with mTOR inhibitor everolimus [S4, 5]
			RICTOR amplification potentially targeted with everolimus [S26]
3957	Adenoid cystic carcinoma	NOTCH1 mutation E2506*	NOTCH is potentially targetable with gamma-secretase inhibitor [S14]
		KDM6A mutation *1402fs*1+
3963	Undifferentiated carcinoma	BRCA2 mutation Q397fs*25,	BRCA2 targeted with PARP inhibitor olaparib [S22]
		CDKN2A/B loss
		ERBB4 amplification	CDKN2A/B loss leads to activation of the CDK4/6 pathway which can be targeted with CDK4/6 inhibitor palbociclib [S2]
			ERBB4 amplification potentially targeted with dacomitinib [S27]
3983	Adenoid cystic carcinoma	ATM mutation R2486*	ATM mutation targeted with olaparib [S28]
3991	Adenoid cystic carcinoma	BRCA2 mutation K3326*	BRCA2 targeted with PARP inhibitor olaparib [S22]
		NOTCH1 mutation P2514fs*4
		KDM6A mutation V139fs*41	NOTCH is potentially targetable with gamma-secretase inhibitor [S14]
4007	Undifferentiated carcinoma	IGF1R amplification	IGF1R targeting with IGF1R inhibitor [S24]
		MDM2 amplification
		MSH6 mutation K1358fs*2	MDM2 is potentially targetable with MDM2 inhibitor [S3]
4033	Acinic cell carcinoma	CDKN2A/B loss	CDKN2A/B loss leads to activation of the CDK4/6 pathway which can be targeted with CDK4/6 inhibitor palbociclib [S2]
4051	Acinic cell carcinoma	CDKN2A/B loss	CDKN2A/B loss leads to activation of the CDK4/6 pathway which can be targeted with CDK4/6 inhibitor palbociclib [S2]
4056	Adenocarcinoma, not otherwise specified	ARID1A truncation	EGFR targeted with erlotinib or cetuximab [S20]
		EGFR amplification
		FBXW7 mutation W446fs*25	RET targeted with cabozantinib [S29]
		MSH2 mutation N924fs*1
		RET-NCOA4 fusion	Not clear though Said et al showed longer PFS with bevacizumab in patient with TP53 mutations [S6]
		TP53 mutation R209fs*6
4087	Adenocarcinoma, not otherwise specified	ERBB2 mutation 310Y, amplification	ERBB2 targeted with trastuzumab or lapatinib [S30]
		BAP1 mutation Q392*
4098	Adenocarcinoma, not otherwise specified	CCND1 amplification	CCND1 amplification can targeting with CDK4/6 inhibitor palbociclib [S2]
		NF1 mutation splice site 889-2A>G
		TP53 mutation H179fs*68	NF1 targeted with mTOR inhibitor everolimus [S16, 17] and/or MEK inhibitor trametinib [S18]
			Not clear though Said et al showed longer PFS with bevacizumab in patient with TP53 mutations [S6]
4193	Adenoid cystic carcinoma	AURKB amplification	AURKB amplification targeted with aurora kinase B inhibitor [S31]
		MCL1 amplification
		BCL2L2 amplification	MCL1 may be targeted with sorafenib [S19]
4327	Adenoid cystic carcinom	KDR amplification	KIT and PDGFR targetable with imatinib [S8], dasatinib, sunitinib [S9], sorafenib [S10] and regorafenib [S11]
		KIT amplification
		PDGFRA amplification	KDR amplification is potentially actionable with cabozantinib [S12]
4332	Salivary duct carcinoma	HRAS mutation Q61R	HRAS potentially targetable with trametinib [S7]
		PIK3CA mutation H1047R
			PIK3CA mutation targeted with mTOR inhibitor everolimus [S4, 5]
4340	Mucoepidermoid carcinoma	ARID1A mutation Q268*	Not clear
		BAP1 mutation splice site 1984-2A>G
4497	Myoepithelial carcinoma	CCND2 mutation P281S	HRAS potentially targetable with trametinib [S7]
		HRAS mutation Q61R
		PIK3CA mutation H1047R	PIK3CA mutation targeted with mTOR inhibitor everolimus [S4, 5]
4499	Salivary duct carcinoma	PIK3R1 mutation T454_Q455>K	PIK3R1 mutation targeted with mTOR inhibitor everolimus [S4, 5]
		TP53 mutation D393fs*
			Not clear though Said et al showed longer PFS with bevacizumab in patient with TP53 mutations [S6]
4513	Mucoepidermoid carcinoma	HRAS mutation G13R	HRAS potentially targetable with trametinib [S7]
		PIK3CA mutation Q546K
		PTEN mutation T319fs*1	PIK3CA and PTEN mutation targeted with mTOR inhibitor everolimus [S4, 5]
		TP53 mutation A189fs*20
			Not clear though Said et al showed longer PFS with bevacizumab in patient with TP53 mutations [S6]
4525	Adenoid cystic carcinom	BAP1 mutation splice site 659+1G>C	PIK3CA mutation targeted with mTOR inhibitor everolimus [S4, 5]
		PIK3CA mutation Q546P and amplification
4533	Adenoid cystic carcinom	KDM6A mutation splice site 4006-1G>A	Not clear
4606	Adenoid cystic carcinoma	NOTCH1 mutation G2430fs*5	NOTCH is potentially targetable with gamma-secretase inhibitor [S14]
		APC mutation R1858*
4623	Adenocarcinoma, not otherwise specified	CDKN2A/B loss	CDKN2A/B loss leads to activation of the CDK4/6 pathway which can be targeted with CDK4/6 inhibitor palbociclib [S2]
		HRAS mutation Q61R
		KRAS mutation G12V	HRAS and KRAS targeted with trametinib [S7]
		TP53 mutation L194R
			Not clear though Said et al showed longer PFS with bevacizumab in patient with TP53 mutations [S6]
4672	Adenocarcinoma, not otherwise specified	ARID1A mutation Q288*	MCL1 may be targeted with sorafenib [S19]
		MCL1 amplification
4731	Adenocarcinoma, not otherwise specified		HRAS potentially targetable with trametinib [S7]
		HRAS mutation G13R
		PIK3CA mutation H1047R	PIK3CA mutation targeted with mTOR inhibitor everolimus [S4, 5]
4802	Adenoid cystic carcinom	CARD11 mutation N191S	CARD11-NF-kB axis targeted with carfilzomib [S32, 33]
4823	Salivary duct carcinoma	HRAS mutation Q61R	HRAS potentially targetable with trametinib [S7]
		PIK3CA mutation H1047R
		RB1 mutation S618fs*5	PIK3CA mutation targeted with mTOR inhibitor everolimus [S4, 5]
		TET2 mutation R1516*
4938	Adenoid cystic carcinom	APC mutation S2129fs*10	BRCA2 targeted with PARP inhibitor olaparib [S22]
		BRCA1 mutation A92fs*27
		FGFR2 mutation N549K	FGFR targeted with pazopanib, lenvatinib or dovitinib [S23]
		NOTCH1 mutation V2476fs*3
			NOTCH is potentially targetable with gamma-secretase inhibitor [S14]
4957	Adenocarcinoma, not otherwise specified	BRAF mutation V600E	BRAF mutation targeted with vemurafenib and dabrafenib [S34]
		TP53 mutation R337C
			Not clear though Said et al showed longer PFS with bevacizumab in patient with TP53 mutations [S6]
4994	Adenocarcinoma, not otherwise specified	CDH1 mutation G169fs*5	Not clear though Said et al showed longer PFS with bevacizumab in patient with TP53 mutations [S6]
		TP53 mutation E336*
5019	Adenocarcinoma, not otherwise specified		CDK4 amplification can be targeted with CDK4/6 inhibitor palbociclib [S2]
		CDK4 amplification
		MDM2 amplification	MDM2 is potentially targetable with MDM2 inhibitor [S3]
5065	Adenocarcinoma, not otherwise specified	JAK2 amplification	JAK2 targeted with JAK2 inhibitor ruxolitinib [S35]
		LRP1B mutation W985*
		NF1 mutation W2229*	NF1 targeted with mTOR inhibitor everolimus [S16, 17] and/or MEK inhibitor trametinib [S18]
		TP53 mutation R248Q, P152S
			Not clear though Said et al showed longer PFS with bevacizumab in patient with TP53 mutations [S6]
5090	Adenocarcinoma, not otherwise specified	CDK4 amplification	CDK4 amplification can be targeted with CDK4/6 inhibitor palbociclib [S2]
		MAP2K4 loss
		MDM2 amplification	MDM2 is potentially targetable with MDM2 inhibitor [S3]
		NOTCH2 truncation
			NOTCH is potentially targetable with gamma-secretase inhibitor [S14]
5114	Acinic cell carcinoma	HRAS mutation Q61R	HRAS targeted with MEK inhibitor trametinib [S7]
		PIK3CA mutation H1047R
		TP53 mutation A138V	PIK3CA mutation may be targeted with mTOR inhibitor everolimus [S4, 5]
		SMAD2 mutation E326*
			Not clear though Said et al showed longer PFS with bevacizumab in patient with TP53 mutations [S6]
5229	Adenocarcinoma, not otherwise specified	ERBB2 amplification	ERBB2 targeted with trastuzumab or lapatinib [S30]
		KDM5C deletion, exon 6 to intron 8
		RICTOR amplification	RICTOR amplification potentially targeted with everolimus [S26]
		TP53 mutation R248Q
			Not clear though Said et al showed longer PFS with bevacizumab in patient with TP53 mutations [S6]
5294	Mucoepidermoid carcinoma	DNMT3A mutation F902fs*4	Not clear
5321	Adenocarcinoma, not otherwise specified	EMSY amplification	NF1 targeted with mTOR inhibitor everolimus [S16, 17] and/or MEK inhibitor trametinib [S18]
		NF1 Loss
		PTEN mutation L186fs*3	PTEN mutation targeted with mTOR inhibitor everolimus [S4, 5]
		TP53 mutation D281V
			Not clear though Said et al showed longer PFS with bevacizumab in patient with TP53 mutations [S6]
5333	Adenoid cystic carcinoma	KIT mutation V560G	KIT targetable with imatinib [S8], dasatinib, sunitinib [S9], sorafenib [S10] and regorafenib [S11]
		TP53 mutations Q331H, R280S, G266R, D259I, E258D, R249W, S215I, V172F, R110P
			Not clear though Said et al showed longer PFS with bevacizumab in patient with TP53 mutations [S6]
5355	Adenoid cystic carcinoma	HRAS mutation Q61K	HRAS targeted with MEK inhibitor trametinib [S7]
		NF2 mutation D154fs*49
		PIK3CA mutation E545K	NF2 may be targeted with mTOR inhibitor everolimus [S13]
		RICTOR amplification
			PIK3CA mutation targeted with mTOR inhibitor everolimus [S4, 5]
			RICTOR amplification potentially targeted with everolimus [S26]
5423	Adenocarcinoma, not otherwise specified	BRCA2-FRY fusion	CCND3 targeted with palbociclib [S36]
		CCND3 amplification	ERBB2 targeted with trastuzumab or lapatinib [S30]
		ERBB2 mutation L46fs*40
		MYC amplification	NF1 targeted with mTOR inhibitor everolimus [S16, 17] and/or MEK inhibitor trametinib [S18]
		NF1 mutation splice site
		PIK3CA mutation E545K	PIK3CA mutation targeted with mTOR inhibitor everolimus [S4, 5]
		TP53 mutation Q167fs*4
		4332+1G>A	Not clear though Said et al showed longer PFS with bevacizumab in patient with TP53 mutations [S6]
5522	Adenoid cystic carcinoma	KDR amplification	KDR amplification is potentially actionable with cabozantinib [S12]
		KIT amplification
		PTEN loss	KIT targetable with imatinib [S8], dasatinib, sunitinib [S9], sorafenib [S10] and regorafenib [S11]
		MYCL1 amplification
		TP53 mutation R196*	PTEN loss targeted with mTOR inhibitor everolimus [S4, 5]
		FANCA mutation R1187fs*28
			Not clear though Said et al showed longer PFS with bevacizumab in patient with TP53 mutations [S6]
5568	Adenoid cystic carcinom	AKT3 amplification	AKT3 mutation targeted with mTOR inhibitor everolimus [S4, 5]
		IKBKE amplification
		MCL1 amplification	MCL1 targeted with sorafenib [S19]
		MDM4 amplification
		NOTCH2 deletion, exons 6-26	NOTCH is potentially targetable with gamma-secretase inhibitor [S14]
5653	Adenoid cystic carcinoma	NOTCH1 mutation T2466fs*11	NOTCH is potentially targetable with gamma-secretase inhibitor [S14]
		TGFBR2 mutation R537C
5681	Adenocarcinoma, not otherwise specified	CDKN2A/B loss	CDKN2A/B loss leads to activation of the CDK4/6 pathway which can be targeted with CDK4/6 inhibitor palbociclib [S2]
5730	Salivary duct carcinoma	PTEN mutation D24G	PTEN mutation targeted with mTOR inhibitor everolimus [S4, 5]
		TP53 mutation G266fs*81
			Not clear though Said et al. showed longer PFS with bevacizumab in patient with TP53 mutations [S6]
5732	Adenoid cystic carcinoma	BRCA2 mutation K3326*	BRCA2 targeted with PARP inhibitor olaparib [S22]
		RUNX1 mutation G420fs*58+
5917	Mucoepidermoid carcinoma	BAP1 mutation R264fs*20	CDKN2A/B loss leads to activation of the CDK4/6 pathway which can be targeted with CDK4/6 inhibitor palbociclib [S2]
		CDKN2A/B loss
		JUN amplification	KDR amplification is potentially actionable with cabozantinib [S12]
		MITF mutation V99I
		KDR amplification	Not clear though Said et al. showed longer PFS with bevacizumab in patient with TP53 mutations [S6]
		MYCL1 amplification
		TP53 mutation D61G
5950	Adenoid cystic carcinom	CCND1 mutation V293G	CCND1 mutation potentially targeted with CDK4/6 inhibitor palbociclib[S2]
6077	Adenoid cystic carcinoma	HRAS mutation G12R	HRAS potentially targetable with trametinib [S7]
6079	Adenocarcinoma, not otherwise specified	AURKA amplification	AURKA amplification targeted with aurora kinase A inhibitor [S31]
		HRAS mutation G13R
		PIK3CA mutation H1047R	HRAS potentially targetable with trametinib [S7]
		TP53 mutation P278A
			PIK3CA mutation targeted with mTOR inhibitor everolimus [S4, 5]
			Not clear though Said et al. showed longer PFS with bevacizumab in patient with TP53 mutations [S6]
6155	Adenoid cystic carcinoma	KIT mutation R956Q	KIT targetable with imatinib [S8], dasatinib, sunitinib [S9], sorafenib [S10] and regorafenib [S11]
		SMARCA4 mutation T794fs*34
6214	Adenocarcinoma, not otherwise specified	APC mutation I1307K	CDKN2A/B loss leads to activation of the CDK4/6 pathway which can be targeted with CDK4/6 inhibitor palbociclib [S2]
		CDKN2A/B loss
		ERBB2 amplification	ERBB2 targeted with trastuzumab or lapatinib [S30]
		KRAS mutation G12D
		TP53 mutation M246R	KRAS targeting with MEK inhibitor trametinib [S7]
			Not clear though Said et al. showed longer PFS with bevacizumab in patient with TP53 mutations [S6]
6250	Adenoid cystic carcinom	FLT1 mutation R238H	FLT1 targeted with sunitinib [S25] or sorafenib [S10]
		KDM6A mutation G74fs*10
		TP53 mutation R248W	Not clear though Said et al showed longer PFS with bevacizumab in patient with TP53 mutations [S6]
6272	Adenoid cystic carcinoma	KDM6A mutation A1115fs*7	Not clear
		SOX10 mutation R177W
6282	Adenoid cystic carcinoma	TP53 mutation N235D	Not clear though Said et al showed longer PFS with bevacizumab in patient with TP53 mutations [S6]
		MSH6 mutation K1358fs*2
6328	Adenocarcinoma, not otherwise specified	CDKN2A/B loss	CDKN2A/B loss leads to activation of the CDK4/6 pathway which can be targeted with CDK4/6 inhibitor palbociclib [S2]
		ERBB2 amplification
		FANCA mutation Y843*	ERBB2 targeted with trastuzumab or lapatinib [S30]
		RET amplification
		TP53 mutation A84fs*39	RET targeted with cabozantinib [S29]
			Not clear though Said et al. showed longer PFS with bevacizumab in patient with TP53 mutations [S6]
6336	Adenoid cystic carcinoma	BRAF mutation D594N	BRAF D594N mutation is inactivating mutation which results in CRAF hyperactivation. Trametinib may be used in this setting [S37]
		NOTCH1 mutation V1578del
		ARID1A mutation P680fs*136	NOTCH is potentially targetable with gamma-secretase inhibitor [S14]
		KDM6A mutation N332fs*27
6369	Acinic cell carcinoma	CDKN2A loss	CDKN2A loss leads to activation of the CDK4/6 pathway which can be targeted with CDK4/6 inhibitor palbociclib [S2]
		SMARCA4 mutation T910M
6399	Adenocarcinoma, not otherwise specified	ALK mutation R401*	ALK targeted with crizotinib [S38]
		ARID1A mutation S334*
		CDKN2A mutation R80*	CDKN2A mutation may lead to activation of the CDK4/6 pathway which can be targeted with CDK4/6 inhibitor palbociclib [S2]
		EGFR mutation S768_V769insVDS
		NOTCH1 mutation E424K	EGFR targeted with erlotinib or cetuximab [S20]
		TP53 mutation R196*
			NOTCH is potentially targetable with gamma-secretase inhibitor [S14]
			Not clear though Said et al. showed longer PFS with bevacizumab in patient with TP53 mutations [S6]
6406	Adenoid cystic carcinom	CDKN2A/B loss	CDKN2A/B loss leads to activation of the CDK4/6 pathway which can be targeted with CDK4/6 inhibitor palbociclib [S2]
		RUNX1 mutation S322*
6414	Adenocarcinoma, not otherwise specified	DNMT3A mutation R882C	NOTCH is potentially targetable with gamma-secretase inhibitor [S14]
		NOTCH1 mutation H2428fs*5
6435	Adenocarcinoma, not otherwise specified	CDK6 amplification	CDK6 amplification can be targeted with CDK4/6 inhibitor palbociclib [S2]
		MYC amplification
		TP53 mutation N235_Y236insN	Not clear though Said et al showed longer PFS with bevacizumab in patient with TP53 mutations [S6]
6438		BAP1 mutation splice site 437+1G>T	CDKN2A/B loss leads to activation of the CDK4/6 pathway which can be targeted with CDK4/6 inhibitor palbociclib [S2]
	Acinic cell carcinoma	CDKN2A/B loss
		EPHB1 mutation A922T
6499	Adenocarcinoma, not otherwise specified	ERBB2 amplification	ERBB2 targeted with trastuzumab or lapatinib [S30]
		NF1 mutation S1030*
		TP53 mutation R280T	NF1 targeted with mTOR inhibitor everolimus [S16, 17] and/or MEK inhibitor trametinib [S18]
			Not clear though Said et al. showed longer PFS with bevacizumab in patient with TP53 mutations [S6]
6501	Adenocarcinoma, not otherwise specified	BAP1 mutation T495fs*3	ERBB2 targeted with trastuzumab or lapatinib [S30]
		ERBB2 amplification
		TP53 mutation C176F	Not clear though Said et al showed longer PFS with bevacizumab in patient with TP53 mutations [S6]
6505	Adenoid cystic carcinom	BAP1 mutation E605fs*36, E221*	CDKN2A mutation may lead to activation of the CDK4/6 pathway which can be targeted with CDK4/6 inhibitor palbociclib [S2]
		CDKN2A mutation N71fs*49
		PTEN mutation Y29fs*15	PTEN mutation targeted with mTOR inhibitor everolimus [S4, 5]
6611		NF1 mutation V689fs*59	NF1 targeted with mTOR inhibitor everolimus [S16, 17] and/or MEK inhibitor trametinib [S18]
	Acinic cell carcinoma	FANCA mutation S1416*
6645	Adenocarcinoma, not otherwise specified	EZH2 mutation Y646C	PIK3CA mutation may be targeted with mTOR inhibitor everolimus [S4, 5]
		MEN1 mutation F11fs*106
		PIK3CA mutation C420R
6651	Adenocarcinoma, not otherwise specified	NOTCH1 mutation D2442fs*40	NOTCH is potentially targetable with gamma-secretase inhibitor [S14]
6718	Adenocarcinoma, not otherwise specified		NOTCH is potentially targetable with gamma-secretase inhibitor [S14]
		KDM6A mutation splice site 2938+2T>A
		NOTCH1 mutation L2429fs*6
6780	Adenocarcinoma, not otherwise specified	FGFR2 mutation V395D	FGFR targeted with pazopanib, lenvatinib or dovitinib [S23]
6785	Adenocarcinoma, not otherwise specified	ARID1A mutation S11fs*91	CARD11-NF-kB axis targeted with carfilzomib [S32, 33]
		CARD11 mutation N191S
6790	Adenocarcinoma, not otherwise specified	ATM mutation V1546fs*16	ATM mutation targeted with olaparib [S28]
		CDKN2A/B loss
			CDKN2A/B loss leads to activation of the CDK4/6 pathway which can be targeted with CDK4/6 inhibitor palbociclib [S2]
6799	Adenoid cystic carcinoma	No alteration detected	Not applicable.
6815	Adenoid cystic carcinoma	AKT1 mutation E17K	AKT1 mutation targeted with mTOR inhibitor everolimus [S4, 5]
		ATM mutations R337H, R2832C NOTCH1 mutations D2442fs*35 L1585_F1590del
		ARID1A mutation W2050fs*49	ATM mutation targeted with olaparib [S28]
		KDM6A mutation E168*
			NOTCH is potentially targetable with gamma-secretase inhibitor [S14]
6913	Adenoid cystic carcinoma	ARID1A mutation S1356fs*89	NOTCH is potentially targetable with gamma-secretase inhibitor [S14]
		NOTCH1 mutation L1678P, Q2403*
